# Supplementary material for: Screening of genes interacting with high myopia and neuropsychiatric disorders
Source: Sci Rep. 2023 Oct 26;13:18347. doi: 10.1038/s41598-023-45463-y (PMC10603034; doi:10.1038/s41598-023-45463-y)
Supplement: Supplementary file 1 — Supplementary Tables. [file 41598_2023_45463_MOESM1_ESM.zip]

Archive with 7 entries (6 files):
- Supplementary-PDF/
- Supplementary-PDF/Supplementary Table 1.pdf
- Supplementary-PDF/Supplementary Table 2.pdf
- Supplementary-PDF/Supplementary Table 3.pdf
- Supplementary-PDF/Supplementary Table 4.pdf
- Supplementary-PDF/Supplementary Table 5.pdf
- Supplementary-PDF/Supplementary Table 6.pdf
